# Supplementary material for: Teenage-Onset Colorectal Cancers in a Digenic Cancer Predisposition Syndrome Provide Clues for the Interaction between Mismatch Repair and Polymerase δ Proofreading Deficiency in Tumorigenesis
Source: Biomolecules. 2022 Sep 22;12(10):1350. doi: 10.3390/biom12101350 (PMC9599501; doi:10.3390/biom12101350)
Supplement: Supplementary file 1 [file biomolecules-12-01350-s001.zip]

Archive with 5 entries (4 files):
- Figures and Tables/
- Figures and Tables/Figure S1.pdf
- Figures and Tables/Figure S2.pdf
- Figures and Tables/Figure S3.pdf
- Figures and Tables/Tables S1-S3.xlsx
